# Supplementary material for: Investigating the interaction between inter-locus and intra-locus sexual conflict using hemiclonal analysis in Drosophila melanogaster
Source: BMC Ecol Evol. 2022 Mar 28;22:38. doi: 10.1186/s12862-022-01992-0 (PMC8962633; doi:10.1186/s12862-022-01992-0)
Supplement: Supplementary file 1 — Additional file 1. Details of the sample sizes. [file 12862_2022_1992_MOESM1_ESM.xlsx]

## Sheet: Sheet1
Details on Sample Sizes
Sex	Sex Ratio	Day	Hemigenome Line	Number of adult competition vials
Female	E	Day 1	1	7
Female	E	Day 1	2	6
Female	E	Day 1	3	7
Female	E	Day 1	4	7
Female	E	Day 1	6	7
Female	E	Day 1	7	6
Female	E	Day 1	8	7
Female	E	Day 1	9	4
Female	E	Day 1	10	7
Female	E	Day 1	11	5
Female	E	Day 1	12	6
Female	E	Day 1	13	7
Female	E	Day 1	14	7
Female	E	Day 1	15	7
Female	E	Day 1	16	7
Female	E	Day 1	17	2
Female	E	Day 1	18	5
Female	E	Day 1	20	4
Female	E	Day 1	21	8
Female	E	Day 1	22	5
Female	E	Day 1	23	4
Female	E	Day 1	24	5
Female	E	Day 1	25	4
Female	E	Day 1	26	7
Female	E	Day 1	27	7
Female	E	Day 1	28	7
Female	E	Day 1	31	6
Female	E	Day 1	32	7
Female	E	Day 1	33	4
Female	E	Day 1	34	4
Female	E	Day 1	35	8
Female	E	Day 1	36	5
Female	E	Day 1	37	6
Female	E	Day 1	38	5
Female	E	Day 1	39	6
Female	E	Day 1	40	6
Female	E	Day 1	41	7
Female	E	Day 1	42	4
Female	E	Day 1	43	7
Female	E	Day 2	1	7
Female	E	Day 2	2	6
Female	E	Day 2	3	7
Female	E	Day 2	4	7
Female	E	Day 2	6	7
Female	E	Day 2	7	7
Female	E	Day 2	8	6
Female	E	Day 2	9	7
Female	E	Day 2	10	7
Female	E	Day 2	11	3
Female	E	Day 2	12	7
Female	E	Day 2	13	4
Female	E	Day 2	14	6
Female	E	Day 2	15	7
Female	E	Day 2	16	7
Female	E	Day 2	17	3
Female	E	Day 2	18	5
Female	E	Day 2	20	7
Female	E	Day 2	21	7
Female	E	Day 2	22	3
Female	E	Day 2	23	6
Female	E	Day 2	24	6
Female	E	Day 2	25	7
Female	E	Day 2	26	6
Female	E	Day 2	27	4
Female	E	Day 2	28	6
Female	E	Day 2	31	7
Female	E	Day 2	32	7
Female	E	Day 2	33	7
Female	E	Day 2	34	7
Female	E	Day 2	35	7
Female	E	Day 2	36	7
Female	E	Day 2	37	7
Female	E	Day 2	38	5
Female	E	Day 2	39	4
Female	E	Day 2	40	6
Female	E	Day 2	41	7
Female	E	Day 2	42	3
Female	E	Day 2	43	7
Female	F	Day 3	1	6
Female	F	Day 3	2	7
Female	F	Day 3	3	7
Female	F	Day 3	4	7
Female	F	Day 3	6	7
Female	F	Day 3	7	7
Female	F	Day 3	8	7
Female	F	Day 3	9	7
Female	F	Day 3	10	7
Female	F	Day 3	11	7
Female	F	Day 3	12	7
Female	F	Day 3	13	5
Female	F	Day 3	14	7
Female	F	Day 3	15	7
Female	F	Day 3	16	6
Female	F	Day 3	17	4
Female	F	Day 3	18	6
Female	F	Day 3	20	7
Female	F	Day 3	21	7
Female	F	Day 3	22	3
Female	F	Day 3	23	7
Female	F	Day 3	25	7
Female	F	Day 3	26	7
Female	F	Day 3	27	7
Female	F	Day 3	28	7
Female	F	Day 3	31	7
Female	F	Day 3	32	7
Female	F	Day 3	33	7
Female	F	Day 3	34	7
Female	F	Day 3	35	6
Female	F	Day 3	36	7
Female	F	Day 3	37	7
Female	F	Day 3	38	7
Female	F	Day 3	39	7
Female	F	Day 3	40	7
Female	F	Day 3	41	7
Female	F	Day 3	42	6
Female	F	Day 3	43	7
Female	F	Day 4	1	7
Female	F	Day 4	2	6
Female	F	Day 4	3	4
Female	F	Day 4	4	6
Female	F	Day 4	6	7
Female	F	Day 4	7	5
Female	F	Day 4	8	8
Female	F	Day 4	9	5
Female	F	Day 4	10	7
Female	F	Day 4	11	5
Female	F	Day 4	12	7
Female	F	Day 4	13	7
Female	F	Day 4	14	7
Female	F	Day 4	15	7
Female	F	Day 4	16	6
Female	F	Day 4	17	5
Female	F	Day 4	18	7
Female	F	Day 4	20	7
Female	F	Day 4	21	6
Female	F	Day 4	22	7
Female	F	Day 4	23	6
Female	F	Day 4	24	7
Female	F	Day 4	25	7
Female	F	Day 4	26	7
Female	F	Day 4	27	7
Female	F	Day 4	28	7
Female	F	Day 4	31	7
Female	F	Day 4	32	6
Female	F	Day 4	33	7
Female	F	Day 4	34	6
Female	F	Day 4	35	5
Female	F	Day 4	36	7
Female	F	Day 4	37	7
Female	F	Day 4	38	7
Female	F	Day 4	39	6
Female	F	Day 4	40	6
Female	F	Day 4	41	7
Female	F	Day 4	42	4
Female	F	Day 4	43	7
Female	M	Day 5	1	7
Female	M	Day 5	2	7
Female	M	Day 5	3	7
Female	M	Day 5	4	7
Female	M	Day 5	6	7
Female	M	Day 5	7	7
Female	M	Day 5	8	7
Female	M	Day 5	9	7
Female	M	Day 5	10	7
Female	M	Day 5	11	7
Female	M	Day 5	12	7
Female	M	Day 5	13	7
Female	M	Day 5	14	6
Female	M	Day 5	15	7
Female	M	Day 5	17	6
Female	M	Day 5	18	2
Female	M	Day 5	21	7
Female	M	Day 5	22	7
Female	M	Day 5	23	7
Female	M	Day 5	24	7
Female	M	Day 5	25	6
Female	M	Day 5	26	7
Female	M	Day 5	27	7
Female	M	Day 5	28	7
Female	M	Day 5	31	3
Female	M	Day 5	32	7
Female	M	Day 5	33	7
Female	M	Day 5	34	7
Female	M	Day 5	35	8
Female	M	Day 5	36	7
Female	M	Day 5	37	7
Female	M	Day 5	38	7
Female	M	Day 5	39	8
Female	M	Day 5	40	7
Female	M	Day 5	41	7
Female	M	Day 5	42	3
Female	M	Day 5	43	7
Female	M	Day 6	1	7
Female	M	Day 6	2	7
Female	M	Day 6	3	6
Female	M	Day 6	4	7
Female	M	Day 6	6	7
Female	M	Day 6	7	7
Female	M	Day 6	8	6
Female	M	Day 6	9	7
Female	M	Day 6	10	7
Female	M	Day 6	11	7
Female	M	Day 6	12	7
Female	M	Day 6	13	7
Female	M	Day 6	14	7
Female	M	Day 6	15	7
Female	M	Day 6	16	6
Female	M	Day 6	17	5
Female	M	Day 6	18	7
Female	M	Day 6	20	6
Female	M	Day 6	21	7
Female	M	Day 6	22	6
Female	M	Day 6	23	7
Female	M	Day 6	24	7
Female	M	Day 6	25	7
Female	M	Day 6	26	7
Female	M	Day 6	27	5
Female	M	Day 6	28	6
Female	M	Day 6	31	7
Female	M	Day 6	32	7
Female	M	Day 6	33	7
Female	M	Day 6	34	7
Female	M	Day 6	35	7
Female	M	Day 6	36	7
Female	M	Day 6	37	7
Female	M	Day 6	38	7
Female	M	Day 6	39	7
Female	M	Day 6	40	7
Female	M	Day 6	41	7
Female	M	Day 6	42	3
Female	M	Day 6	43	7
Male	E	Day 7	1	5
Male	E	Day 7	2	5
Male	E	Day 7	3	5
Male	E	Day 7	4	5
Male	E	Day 7	6	5
Male	E	Day 7	7	1
Male	E	Day 7	8	5
Male	E	Day 7	9	5
Male	E	Day 7	10	5
Male	E	Day 7	11	5
Male	E	Day 7	12	4
Male	E	Day 7	13	4
Male	E	Day 7	14	5
Male	E	Day 7	15	4
Male	E	Day 7	16	5
Male	E	Day 7	17	4
Male	E	Day 7	18	5
Male	E	Day 7	20	5
Male	E	Day 7	21	5
Male	E	Day 7	22	5
Male	E	Day 7	23	5
Male	E	Day 7	24	4
Male	E	Day 7	25	5
Male	E	Day 7	26	4
Male	E	Day 7	27	4
Male	E	Day 7	28	2
Male	E	Day 7	31	5
Male	E	Day 7	32	5
Male	E	Day 7	33	5
Male	E	Day 7	34	4
Male	E	Day 7	35	5
Male	E	Day 7	36	5
Male	E	Day 7	37	5
Male	E	Day 7	38	5
Male	E	Day 7	39	5
Male	E	Day 7	40	5
Male	E	Day 7	41	5
Male	E	Day 7	42	5
Male	E	Day 7	43	4
Male	E	Day 8	1	4
Male	E	Day 8	2	6
Male	E	Day 8	3	2
Male	E	Day 8	4	5
Male	E	Day 8	6	7
Male	E	Day 8	7	4
Male	E	Day 8	8	4
Male	E	Day 8	9	4
Male	E	Day 8	10	4
Male	E	Day 8	11	5
Male	E	Day 8	12	4
Male	E	Day 8	13	8
Male	E	Day 8	14	1
Male	E	Day 8	15	5
Male	E	Day 8	16	4
Male	E	Day 8	17	3
Male	E	Day 8	18	5
Male	E	Day 8	20	4
Male	E	Day 8	21	5
Male	E	Day 8	22	6
Male	E	Day 8	23	4
Male	E	Day 8	24	4
Male	E	Day 8	25	4
Male	E	Day 8	26	2
Male	E	Day 8	27	6
Male	E	Day 8	28	5
Male	E	Day 8	31	5
Male	E	Day 8	32	4
Male	E	Day 8	33	3
Male	E	Day 8	34	4
Male	E	Day 8	35	5
Male	E	Day 8	36	4
Male	E	Day 8	37	6
Male	E	Day 8	38	5
Male	E	Day 8	39	2
Male	E	Day 8	40	7
Male	E	Day 8	41	3
Male	E	Day 8	42	4
Male	E	Day 8	43	5
Male	F	Day 10	1	5
Male	F	Day 10	2	5
Male	F	Day 10	3	5
Male	F	Day 10	4	5
Male	F	Day 10	6	5
Male	F	Day 10	7	5
Male	F	Day 10	8	5
Male	F	Day 10	9	5
Male	F	Day 10	10	5
Male	F	Day 10	11	5
Male	F	Day 10	12	5
Male	F	Day 10	13	5
Male	F	Day 10	14	5
Male	F	Day 10	15	5
Male	F	Day 10	16	5
Male	F	Day 10	17	3
Male	F	Day 10	18	5
Male	F	Day 10	20	5
Male	F	Day 10	21	3
Male	F	Day 10	22	5
Male	F	Day 10	23	5
Male	F	Day 10	24	5
Male	F	Day 10	25	5
Male	F	Day 10	26	5
Male	F	Day 10	27	5
Male	F	Day 10	28	1
Male	F	Day 10	31	5
Male	F	Day 10	32	4
Male	F	Day 10	33	5
Male	F	Day 10	34	5
Male	F	Day 10	35	5
Male	F	Day 10	36	5
Male	F	Day 10	37	5
Male	F	Day 10	38	5
Male	F	Day 10	39	4
Male	F	Day 10	40	5
Male	F	Day 10	41	5
Male	F	Day 10	42	4
Male	F	Day 10	43	5
Male	F	Day 9	1	4
Male	F	Day 9	2	5
Male	F	Day 9	3	5
Male	F	Day 9	4	6
Male	F	Day 9	6	5
Male	F	Day 9	7	5
Male	F	Day 9	8	5
Male	F	Day 9	9	5
Male	F	Day 9	10	5
Male	F	Day 9	11	5
Male	F	Day 9	12	5
Male	F	Day 9	13	5
Male	F	Day 9	14	5
Male	F	Day 9	15	4
Male	F	Day 9	16	5
Male	F	Day 9	17	4
Male	F	Day 9	18	5
Male	F	Day 9	20	5
Male	F	Day 9	21	5
Male	F	Day 9	22	5
Male	F	Day 9	23	6
Male	F	Day 9	24	5
Male	F	Day 9	25	4
Male	F	Day 9	26	5
Male	F	Day 9	27	5
Male	F	Day 9	28	5
Male	F	Day 9	31	5
Male	F	Day 9	32	5
Male	F	Day 9	33	5
Male	F	Day 9	34	5
Male	F	Day 9	35	5
Male	F	Day 9	36	3
Male	F	Day 9	37	4
Male	F	Day 9	38	5
Male	F	Day 9	39	5
Male	F	Day 9	40	4
Male	F	Day 9	41	5
Male	F	Day 9	42	4
Male	F	Day 9	43	5
Male	M	Day 11	1	5
Male	M	Day 11	2	5
Male	M	Day 11	3	5
Male	M	Day 11	4	5
Male	M	Day 11	6	3
Male	M	Day 11	7	1
Male	M	Day 11	8	5
Male	M	Day 11	9	5
Male	M	Day 11	10	5
Male	M	Day 11	11	5
Male	M	Day 11	12	5
Male	M	Day 11	13	5
Male	M	Day 11	14	5
Male	M	Day 11	15	5
Male	M	Day 11	16	5
Male	M	Day 11	17	1
Male	M	Day 11	18	3
Male	M	Day 11	20	5
Male	M	Day 11	21	5
Male	M	Day 11	22	5
Male	M	Day 11	23	5
Male	M	Day 11	24	5
Male	M	Day 11	25	5
Male	M	Day 11	26	5
Male	M	Day 11	27	3
Male	M	Day 11	28	2
Male	M	Day 11	31	4
Male	M	Day 11	32	5
Male	M	Day 11	33	5
Male	M	Day 11	34	5
Male	M	Day 11	35	5
Male	M	Day 11	36	3
Male	M	Day 11	37	2
Male	M	Day 11	38	5
Male	M	Day 11	39	4
Male	M	Day 11	40	5
Male	M	Day 11	41	5
Male	M	Day 11	42	4
Male	M	Day 11	43	5
Male	M	Day 12	1	4
Male	M	Day 12	2	5
Male	M	Day 12	3	5
Male	M	Day 12	4	3
Male	M	Day 12	6	4
Male	M	Day 12	7	2
Male	M	Day 12	8	4
Male	M	Day 12	9	4
Male	M	Day 12	10	5
Male	M	Day 12	11	5
Male	M	Day 12	12	5
Male	M	Day 12	13	5
Male	M	Day 12	14	5
Male	M	Day 12	15	5
Male	M	Day 12	16	5
Male	M	Day 12	17	3
Male	M	Day 12	18	3
Male	M	Day 12	20	4
Male	M	Day 12	21	5
Male	M	Day 12	22	5
Male	M	Day 12	23	5
Male	M	Day 12	24	5
Male	M	Day 12	25	5
Male	M	Day 12	26	4
Male	M	Day 12	27	5
Male	M	Day 12	28	4
Male	M	Day 12	31	5
Male	M	Day 12	32	4
Male	M	Day 12	33	4
Male	M	Day 12	34	5
Male	M	Day 12	35	5
Male	M	Day 12	36	5
Male	M	Day 12	37	5
Male	M	Day 12	38	4
Male	M	Day 12	39	4
Male	M	Day 12	40	5
Male	M	Day 12	41	5
Male	M	Day 12	42	5
Male	M	Day 12	43	5
