# Supplementary material for: Investigating the interaction between inter-locus and intra-locus sexual conflict using hemiclonal analysis in Drosophila melanogaster
Source: BMC Ecol Evol. 2022 Mar 28;22:38. doi: 10.1186/s12862-022-01992-0 (PMC8962633; doi:10.1186/s12862-022-01992-0)
Supplement: Supplementary file 2 — Additional file 2. Data file. [file 12862_2022_1992_MOESM2_ESM.txt]

Explanation for data in Supplementary Information II

#############################################################################################################################################################################################################################

This file ("Supplementary Information II.xlsx") was generated in 2018-2019 by Manas Geeta Arun.


GENERAL INFORMATION

1. Title of Dataset: "Investigating the interaction between inter-locus and intra-locus sexual conflict using hemiclonal analysis in Drosophila melanogaster"

2. Author Information
	A. Principal Investigator Contact Information
		Name: Prof. N. G. Prasad
		Institution: Indian Institute of Science Education and Research, Mohali
		Address: IISER Mohali, Sector 81, Knowledge City, SAS Nagar, Punjab - 140306, India.
		Email: prasad@iisermohali.ac.in

	B. Associate or Co-investigator Contact Information
		Name: Manas Geeta Arun
		Institution: Indian Institute of Science Education and Research, Mohali
		Address: IISER Mohali, Sector 81, Knowledge City, SAS Nagar, Punjab - 140306, India.
		Email: manassamant2000@gmail.com


3. Duration of data collection: 2018-2019

4. Geographic location of data collection: Mohali, Punjab, India 

5. Information about funding sources that supported the collection of the data: IISER Mohali, Govt. of India.


############################################################################################################################################################################################################################

DATA-SPECIFIC INFORMATION FOR "Raw_data.xlsx"


1. Number of variables: 5

2. Number of cases/rows: 2539

3. Variable List: 

Sex ("Female" or "Male")
Sex Ratio (The sex-ratio regime under which fitness measurement was made; "M" (male biased; 24 males: 8 females per vial); "E" (equal; 16 males: 16 females per vial); "F" (female biased; 8 males: 24 females per vial)
Day (Fitness assays were performed across six separate days; "Day 1", "Day 2", "Day 3", "Day 4", "Day 5", "Day 6")
Hemigenome line (Identity of the hemigenome line; "1" through "43", except families "5", "19", "29" and "30", which were lost in an accident)
Fitness (female fitness: number of eggs laid by 2 females after competition for limiting amounts of live yeast; male fitness: proportion of progeny sired by focal males in a competitive fertilization experiment)


###########################################################################################################################################################################################################################
