# Supplementary material for: Investigating the interaction between inter-locus and intra-locus sexual conflict using hemiclonal analysis in Drosophila melanogaster
Source: BMC Ecol Evol. 2022 Mar 28;22:38. doi: 10.1186/s12862-022-01992-0 (PMC8962633; doi:10.1186/s12862-022-01992-0)
Supplement: Supplementary file 3 — Additional file 3. Metadata (readme file) for the data file. [file 12862_2022_1992_MOESM3_ESM.xlsx]

## Sheet: Sheet1
Data for analysis (see Supplementary Information III for the metadata)
Sex	Sex Ratio	Day	Hemigenome line	Fitness
Female	E	Day 1	1	55
Female	E	Day 1	1	52
Female	E	Day 1	1	52.5
Female	E	Day 1	1	44.5
Female	E	Day 1	1	36
Female	E	Day 1	1	60
Female	E	Day 1	1	48
Female	E	Day 1	2	51.5
Female	E	Day 1	2	42
Female	E	Day 1	2	20.5
Female	E	Day 1	2	28
Female	E	Day 1	2	46.5
Female	E	Day 1	2	32.5
Female	E	Day 1	3	55.5
Female	E	Day 1	3	59.5
Female	E	Day 1	3	50.5
Female	E	Day 1	3	45.5
Female	E	Day 1	3	52
Female	E	Day 1	3	58.5
Female	E	Day 1	3	44.5
Female	E	Day 1	4	47.5
Female	E	Day 1	4	51
Female	E	Day 1	4	40
Female	E	Day 1	4	50
Female	E	Day 1	4	48.5
Female	E	Day 1	4	23
Female	E	Day 1	4	52.5
Female	E	Day 1	6	65.5
Female	E	Day 1	6	69
Female	E	Day 1	6	54.5
Female	E	Day 1	6	60
Female	E	Day 1	6	62
Female	E	Day 1	6	49.5
Female	E	Day 1	6	64.5
Female	E	Day 1	7	47
Female	E	Day 1	7	53
Female	E	Day 1	7	50.5
Female	E	Day 1	7	49.5
Female	E	Day 1	7	51.5
Female	E	Day 1	7	47.5
Female	E	Day 1	8	58
Female	E	Day 1	8	67.5
Female	E	Day 1	8	66
Female	E	Day 1	8	53
Female	E	Day 1	8	49
Female	E	Day 1	8	58
Female	E	Day 1	8	48
Female	E	Day 1	9	66
Female	E	Day 1	9	63
Female	E	Day 1	9	55.5
Female	E	Day 1	9	71
Female	E	Day 1	10	46.5
Female	E	Day 1	10	48
Female	E	Day 1	10	47.5
Female	E	Day 1	10	46.5
Female	E	Day 1	10	53.5
Female	E	Day 1	10	61
Female	E	Day 1	10	49
Female	E	Day 1	11	25.5
Female	E	Day 1	11	57
Female	E	Day 1	11	43.5
Female	E	Day 1	11	40
Female	E	Day 1	11	36.5
Female	E	Day 1	12	39
Female	E	Day 1	12	27.5
Female	E	Day 1	12	46
Female	E	Day 1	12	44
Female	E	Day 1	12	42
Female	E	Day 1	12	45
Female	E	Day 1	13	35
Female	E	Day 1	13	60.5
Female	E	Day 1	13	17
Female	E	Day 1	13	47
Female	E	Day 1	13	46.5
Female	E	Day 1	13	34
Female	E	Day 1	13	44
Female	E	Day 1	14	43
Female	E	Day 1	14	55.5
Female	E	Day 1	14	42
Female	E	Day 1	14	46
Female	E	Day 1	14	61
Female	E	Day 1	14	58
Female	E	Day 1	14	45
Female	E	Day 1	15	51
Female	E	Day 1	15	66.5
Female	E	Day 1	15	49
Female	E	Day 1	15	47
Female	E	Day 1	15	59.5
Female	E	Day 1	15	46.5
Female	E	Day 1	15	64.5
Female	E	Day 1	16	50
Female	E	Day 1	16	76
Female	E	Day 1	16	56.5
Female	E	Day 1	16	47
Female	E	Day 1	16	67
Female	E	Day 1	16	56.5
Female	E	Day 1	16	41
Female	E	Day 1	17	22.5
Female	E	Day 1	17	26
Female	E	Day 1	18	53.5
Female	E	Day 1	18	50.5
Female	E	Day 1	18	54
Female	E	Day 1	18	13.5
Female	E	Day 1	18	62
Female	E	Day 1	20	37.5
Female	E	Day 1	20	39
Female	E	Day 1	20	45.5
Female	E	Day 1	20	50.5
Female	E	Day 1	21	46
Female	E	Day 1	21	46
Female	E	Day 1	21	42
Female	E	Day 1	21	45
Female	E	Day 1	21	44.5
Female	E	Day 1	21	38
Female	E	Day 1	21	52
Female	E	Day 1	21	49
Female	E	Day 1	22	42.5
Female	E	Day 1	22	59
Female	E	Day 1	22	51.5
Female	E	Day 1	22	50.5
Female	E	Day 1	22	63.5
Female	E	Day 1	23	50.5
Female	E	Day 1	23	58
Female	E	Day 1	23	49
Female	E	Day 1	23	53
Female	E	Day 1	24	55
Female	E	Day 1	24	52
Female	E	Day 1	24	60
Female	E	Day 1	24	60.5
Female	E	Day 1	24	58
Female	E	Day 1	25	33.5
Female	E	Day 1	25	51.5
Female	E	Day 1	25	40.5
Female	E	Day 1	25	45
Female	E	Day 1	26	52.5
Female	E	Day 1	26	49.5
Female	E	Day 1	26	77
Female	E	Day 1	26	38
Female	E	Day 1	26	56.5
Female	E	Day 1	26	60
Female	E	Day 1	26	53.5
Female	E	Day 1	27	45.5
Female	E	Day 1	27	10
Female	E	Day 1	27	46.5
Female	E	Day 1	27	52
Female	E	Day 1	27	29.5
Female	E	Day 1	27	49.5
Female	E	Day 1	27	41
Female	E	Day 1	28	37
Female	E	Day 1	28	15.5
Female	E	Day 1	28	30.5
Female	E	Day 1	28	35
Female	E	Day 1	28	39
Female	E	Day 1	28	52.5
Female	E	Day 1	28	31
Female	E	Day 1	31	56.5
Female	E	Day 1	31	44.5
Female	E	Day 1	31	47
Female	E	Day 1	31	47.5
Female	E	Day 1	31	52
Female	E	Day 1	31	54
Female	E	Day 1	32	55.5
Female	E	Day 1	32	52.5
Female	E	Day 1	32	57.5
Female	E	Day 1	32	61.5
Female	E	Day 1	32	51
Female	E	Day 1	32	52.5
Female	E	Day 1	32	54.5
Female	E	Day 1	33	35.5
Female	E	Day 1	33	42
Female	E	Day 1	33	49
Female	E	Day 1	33	40
Female	E	Day 1	34	31.5
Female	E	Day 1	34	45
Female	E	Day 1	34	23
Female	E	Day 1	34	55
Female	E	Day 1	35	56.5
Female	E	Day 1	35	59
Female	E	Day 1	35	51.5
Female	E	Day 1	35	71.5
Female	E	Day 1	35	30
Female	E	Day 1	35	44.5
Female	E	Day 1	35	31
Female	E	Day 1	35	60
Female	E	Day 1	36	49
Female	E	Day 1	36	48.5
Female	E	Day 1	36	56
Female	E	Day 1	36	63
Female	E	Day 1	36	53.5
Female	E	Day 1	37	54.5
Female	E	Day 1	37	63.5
Female	E	Day 1	37	65.5
Female	E	Day 1	37	48.5
Female	E	Day 1	37	57
Female	E	Day 1	37	40
Female	E	Day 1	38	41
Female	E	Day 1	38	50
Female	E	Day 1	38	45
Female	E	Day 1	38	34
Female	E	Day 1	38	35
Female	E	Day 1	39	45.5
Female	E	Day 1	39	28.5
Female	E	Day 1	39	33.5
Female	E	Day 1	39	37.5
Female	E	Day 1	39	36
Female	E	Day 1	39	35
Female	E	Day 1	40	51
Female	E	Day 1	40	38
Female	E	Day 1	40	30
Female	E	Day 1	40	47
Female	E	Day 1	40	47.5
Female	E	Day 1	40	39.5
Female	E	Day 1	41	44
Female	E	Day 1	41	55.5
Female	E	Day 1	41	54.5
Female	E	Day 1	41	55
Female	E	Day 1	41	52
Female	E	Day 1	41	44
Female	E	Day 1	41	37
Female	E	Day 1	42	37.5
Female	E	Day 1	42	27
Female	E	Day 1	42	32.5
Female	E	Day 1	42	21.5
Female	E	Day 1	43	63
Female	E	Day 1	43	55.5
Female	E	Day 1	43	55
Female	E	Day 1	43	45
Female	E	Day 1	43	50.5
Female	E	Day 1	43	56.5
Female	E	Day 1	43	60
Female	E	Day 2	1	44.5
Female	E	Day 2	1	52
Female	E	Day 2	1	62.5
Female	E	Day 2	1	45
Female	E	Day 2	1	60.5
Female	E	Day 2	1	54
Female	E	Day 2	1	57.5
Female	E	Day 2	2	46.5
Female	E	Day 2	2	51
Female	E	Day 2	2	43.5
Female	E	Day 2	2	49.5
Female	E	Day 2	2	53
Female	E	Day 2	2	44
Female	E	Day 2	3	50.5
Female	E	Day 2	3	51
Female	E	Day 2	3	51
Female	E	Day 2	3	49
Female	E	Day 2	3	44
Female	E	Day 2	3	65.5
Female	E	Day 2	3	56.5
Female	E	Day 2	4	44
Female	E	Day 2	4	52.5
Female	E	Day 2	4	54.5
Female	E	Day 2	4	50.5
Female	E	Day 2	4	54
Female	E	Day 2	4	56
Female	E	Day 2	4	53.5
Female	E	Day 2	6	61.5
Female	E	Day 2	6	64
Female	E	Day 2	6	66
Female	E	Day 2	6	72
Female	E	Day 2	6	65
Female	E	Day 2	6	67.5
Female	E	Day 2	6	70
Female	E	Day 2	7	49.5
Female	E	Day 2	7	64
Female	E	Day 2	7	55
Female	E	Day 2	7	64.5
Female	E	Day 2	7	62
Female	E	Day 2	7	59
Female	E	Day 2	7	56
Female	E	Day 2	8	57
Female	E	Day 2	8	59.5
Female	E	Day 2	8	33.5
Female	E	Day 2	8	60
Female	E	Day 2	8	56
Female	E	Day 2	8	55
Female	E	Day 2	9	57
Female	E	Day 2	9	63.5
Female	E	Day 2	9	56
Female	E	Day 2	9	57
Female	E	Day 2	9	60.5
Female	E	Day 2	9	50.5
Female	E	Day 2	9	37.5
Female	E	Day 2	10	66
Female	E	Day 2	10	73
Female	E	Day 2	10	55
Female	E	Day 2	10	61
Female	E	Day 2	10	44.5
Female	E	Day 2	10	64
Female	E	Day 2	10	71.5
Female	E	Day 2	11	54.5
Female	E	Day 2	11	43
Female	E	Day 2	11	45.5
Female	E	Day 2	12	58
Female	E	Day 2	12	42
Female	E	Day 2	12	54
Female	E	Day 2	12	52
Female	E	Day 2	12	46
Female	E	Day 2	12	51.5
Female	E	Day 2	12	59
Female	E	Day 2	13	53
Female	E	Day 2	13	65.5
Female	E	Day 2	13	56
Female	E	Day 2	13	45.5
Female	E	Day 2	14	48
Female	E	Day 2	14	57.5
Female	E	Day 2	14	52.5
Female	E	Day 2	14	49
Female	E	Day 2	14	63
Female	E	Day 2	14	61
Female	E	Day 2	15	70
Female	E	Day 2	15	66
Female	E	Day 2	15	65
Female	E	Day 2	15	73.5
Female	E	Day 2	15	51.5
Female	E	Day 2	15	48
Female	E	Day 2	15	59.5
Female	E	Day 2	16	57
Female	E	Day 2	16	48
Female	E	Day 2	16	37.5
Female	E	Day 2	16	33
Female	E	Day 2	16	40.5
Female	E	Day 2	16	58.5
Female	E	Day 2	16	56
Female	E	Day 2	17	18.5
Female	E	Day 2	17	15.5
Female	E	Day 2	17	16.5
Female	E	Day 2	18	56.5
Female	E	Day 2	18	61
Female	E	Day 2	18	46.5
Female	E	Day 2	18	52
Female	E	Day 2	18	33.5
Female	E	Day 2	20	27
Female	E	Day 2	20	52.5
Female	E	Day 2	20	40.5
Female	E	Day 2	20	44.5
Female	E	Day 2	20	20
Female	E	Day 2	20	47
Female	E	Day 2	20	25.5
Female	E	Day 2	21	43
Female	E	Day 2	21	52.5
Female	E	Day 2	21	46.5
Female	E	Day 2	21	44.5
Female	E	Day 2	21	48.5
Female	E	Day 2	21	53
Female	E	Day 2	21	45.5
Female	E	Day 2	22	54.5
Female	E	Day 2	22	52
Female	E	Day 2	22	57
Female	E	Day 2	23	57.5
Female	E	Day 2	23	51.5
Female	E	Day 2	23	53
Female	E	Day 2	23	67.5
Female	E	Day 2	23	63
Female	E	Day 2	23	52
Female	E	Day 2	24	78
Female	E	Day 2	24	68
Female	E	Day 2	24	57
Female	E	Day 2	24	60
Female	E	Day 2	24	61
Female	E	Day 2	24	64.5
Female	E	Day 2	25	49.5
Female	E	Day 2	25	52
Female	E	Day 2	25	49.5
Female	E	Day 2	25	41.5
Female	E	Day 2	25	52.5
Female	E	Day 2	25	49
Female	E	Day 2	25	59.5
Female	E	Day 2	26	54.5
Female	E	Day 2	26	51
Female	E	Day 2	26	44.5
Female	E	Day 2	26	52.5
Female	E	Day 2	26	53.5
Female	E	Day 2	26	48
Female	E	Day 2	27	57.5
Female	E	Day 2	27	47.5
Female	E	Day 2	27	51.5
Female	E	Day 2	27	40
Female	E	Day 2	28	45
Female	E	Day 2	28	56
Female	E	Day 2	28	34
Female	E	Day 2	28	44.5
Female	E	Day 2	28	39
Female	E	Day 2	28	39
Female	E	Day 2	31	52.5
Female	E	Day 2	31	57
Female	E	Day 2	31	55
Female	E	Day 2	31	45.5
Female	E	Day 2	31	60.5
Female	E	Day 2	31	63.5
Female	E	Day 2	31	62
Female	E	Day 2	32	56
Female	E	Day 2	32	41
Female	E	Day 2	32	55.5
Female	E	Day 2	32	63
Female	E	Day 2	32	57.5
Female	E	Day 2	32	54.5
Female	E	Day 2	32	45.5
Female	E	Day 2	33	57.5
Female	E	Day 2	33	45
Female	E	Day 2	33	36.5
Female	E	Day 2	33	34.5
Female	E	Day 2	33	50.5
Female	E	Day 2	33	68.5
Female	E	Day 2	33	43
Female	E	Day 2	34	6.5
Female	E	Day 2	34	34.5
Female	E	Day 2	34	3.5
Female	E	Day 2	34	4.5
Female	E	Day 2	34	40.5
Female	E	Day 2	34	0
Female	E	Day 2	34	24
Female	E	Day 2	35	54.5
Female	E	Day 2	35	62.5
Female	E	Day 2	35	68
Female	E	Day 2	35	53
Female	E	Day 2	35	57
Female	E	Day 2	35	44
Female	E	Day 2	35	49
Female	E	Day 2	36	65
Female	E	Day 2	36	43
Female	E	Day 2	36	42.5
Female	E	Day 2	36	49
Female	E	Day 2	36	41.5
Female	E	Day 2	36	62.5
Female	E	Day 2	36	56
Female	E	Day 2	37	34
Female	E	Day 2	37	60.5
Female	E	Day 2	37	51
Female	E	Day 2	37	70.5
Female	E	Day 2	37	45.5
Female	E	Day 2	37	59
Female	E	Day 2	37	71.5
Female	E	Day 2	38	34
Female	E	Day 2	38	36.5
Female	E	Day 2	38	37.5
Female	E	Day 2	38	12
Female	E	Day 2	38	49
Female	E	Day 2	39	38
Female	E	Day 2	39	32.5
Female	E	Day 2	39	51.5
Female	E	Day 2	39	41
Female	E	Day 2	40	47
Female	E	Day 2	40	40.5
Female	E	Day 2	40	30.5
Female	E	Day 2	40	41.5
Female	E	Day 2	40	67.5
Female	E	Day 2	40	44
Female	E	Day 2	41	61
Female	E	Day 2	41	46.5
Female	E	Day 2	41	50.5
Female	E	Day 2	41	51.5
Female	E	Day 2	41	52.5
Female	E	Day 2	41	66
Female	E	Day 2	41	47.5
Female	E	Day 2	42	42
Female	E	Day 2	42	42.5
Female	E	Day 2	42	40
Female	E	Day 2	43	47.5
Female	E	Day 2	43	58.5
Female	E	Day 2	43	45.5
Female	E	Day 2	43	65.5
Female	E	Day 2	43	45
Female	E	Day 2	43	55
Female	E	Day 2	43	56.5
Female	F	Day 3	1	70.5
Female	F	Day 3	1	66.5
Female	F	Day 3	1	63
Female	F	Day 3	1	64
Female	F	Day 3	1	20.5
Female	F	Day 3	1	74.5
Female	F	Day 3	2	61.5
Female	F	Day 3	2	39.5
Female	F	Day 3	2	55
Female	F	Day 3	2	51.5
Female	F	Day 3	2	68.5
Female	F	Day 3	2	53
Female	F	Day 3	2	54.5
Female	F	Day 3	3	57
Female	F	Day 3	3	58
Female	F	Day 3	3	54.5
Female	F	Day 3	3	73
Female	F	Day 3	3	47
Female	F	Day 3	3	69
Female	F	Day 3	3	69
Female	F	Day 3	4	28.5
Female	F	Day 3	4	30.5
Female	F	Day 3	4	51
Female	F	Day 3	4	31
Female	F	Day 3	4	50
Female	F	Day 3	4	34
Female	F	Day 3	4	61
Female	F	Day 3	6	58.5
Female	F	Day 3	6	45
Female	F	Day 3	6	36
Female	F	Day 3	6	52
Female	F	Day 3	6	60.5
Female	F	Day 3	6	72
Female	F	Day 3	6	31.5
Female	F	Day 3	7	62
Female	F	Day 3	7	66
Female	F	Day 3	7	52
Female	F	Day 3	7	64
Female	F	Day 3	7	46
Female	F	Day 3	7	70
Female	F	Day 3	7	61.5
Female	F	Day 3	8	47.5
Female	F	Day 3	8	68
Female	F	Day 3	8	56.5
Female	F	Day 3	8	76
Female	F	Day 3	8	61
Female	F	Day 3	8	62
Female	F	Day 3	8	67.5
Female	F	Day 3	9	63.5
Female	F	Day 3	9	49.5
Female	F	Day 3	9	56
Female	F	Day 3	9	64
Female	F	Day 3	9	61
Female	F	Day 3	9	80
Female	F	Day 3	9	52
Female	F	Day 3	10	71
Female	F	Day 3	10	70.5
Female	F	Day 3	10	47
Female	F	Day 3	10	59.5
Female	F	Day 3	10	63
Female	F	Day 3	10	59
Female	F	Day 3	10	77.5
Female	F	Day 3	11	61
Female	F	Day 3	11	58.5
Female	F	Day 3	11	69.5
Female	F	Day 3	11	61
Female	F	Day 3	11	77.5
Female	F	Day 3	11	59
Female	F	Day 3	11	53.5
Female	F	Day 3	12	54.5
Female	F	Day 3	12	27
Female	F	Day 3	12	23.5
Female	F	Day 3	12	45.5
Female	F	Day 3	12	41.5
Female	F	Day 3	12	60
Female	F	Day 3	12	41.5
Female	F	Day 3	13	56.5
Female	F	Day 3	13	52
Female	F	Day 3	13	75.5
Female	F	Day 3	13	62
Female	F	Day 3	13	70
Female	F	Day 3	14	65.5
Female	F	Day 3	14	49
Female	F	Day 3	14	51.5
Female	F	Day 3	14	62.5
Female	F	Day 3	14	60
Female	F	Day 3	14	55
Female	F	Day 3	14	71.5
Female	F	Day 3	15	50
Female	F	Day 3	15	84.5
Female	F	Day 3	15	72.5
Female	F	Day 3	15	75
Female	F	Day 3	15	58.5
Female	F	Day 3	15	57.5
Female	F	Day 3	15	66.5
Female	F	Day 3	16	67
Female	F	Day 3	16	54.5
Female	F	Day 3	16	62
Female	F	Day 3	16	69
Female	F	Day 3	16	57
Female	F	Day 3	16	53
Female	F	Day 3	17	22.5
Female	F	Day 3	17	27
Female	F	Day 3	17	15
Female	F	Day 3	17	18.5
Female	F	Day 3	18	58.5
Female	F	Day 3	18	45
Female	F	Day 3	18	63.5
Female	F	Day 3	18	44.5
Female	F	Day 3	18	53
Female	F	Day 3	18	46.5
Female	F	Day 3	20	29
Female	F	Day 3	20	52
Female	F	Day 3	20	48
Female	F	Day 3	20	38.5
Female	F	Day 3	20	27
Female	F	Day 3	20	55
Female	F	Day 3	20	49.5
Female	F	Day 3	21	58
Female	F	Day 3	21	63
Female	F	Day 3	21	55
Female	F	Day 3	21	46
Female	F	Day 3	21	78
Female	F	Day 3	21	62
Female	F	Day 3	21	42
Female	F	Day 3	22	62
Female	F	Day 3	22	93
Female	F	Day 3	22	62.5
Female	F	Day 3	23	61.5
Female	F	Day 3	23	66.5
Female	F	Day 3	23	54.5
Female	F	Day 3	23	76.5
Female	F	Day 3	23	58.5
Female	F	Day 3	23	55.5
Female	F	Day 3	23	63.5
Female	F	Day 3	25	43
Female	F	Day 3	25	70
Female	F	Day 3	25	55
Female	F	Day 3	25	68.5
Female	F	Day 3	25	54
Female	F	Day 3	25	59.5
Female	F	Day 3	25	9
Female	F	Day 3	26	71
Female	F	Day 3	26	65.5
Female	F	Day 3	26	62.5
Female	F	Day 3	26	61
Female	F	Day 3	26	63
Female	F	Day 3	26	46
Female	F	Day 3	26	58
Female	F	Day 3	27	44.5
Female	F	Day 3	27	40
Female	F	Day 3	27	40.5
Female	F	Day 3	27	44.5
Female	F	Day 3	27	50
Female	F	Day 3	27	59.5
Female	F	Day 3	27	53.5
Female	F	Day 3	28	46.5
Female	F	Day 3	28	62.5
Female	F	Day 3	28	52
Female	F	Day 3	28	46
Female	F	Day 3	28	52
Female	F	Day 3	28	59.5
Female	F	Day 3	28	59.5
Female	F	Day 3	31	44
Female	F	Day 3	31	51.5
Female	F	Day 3	31	38.5
Female	F	Day 3	31	51
Female	F	Day 3	31	59
Female	F	Day 3	31	51
Female	F	Day 3	31	67
Female	F	Day 3	32	62.5
Female	F	Day 3	32	69.5
Female	F	Day 3	32	56.5
Female	F	Day 3	32	57
Female	F	Day 3	32	54
Female	F	Day 3	32	57
Female	F	Day 3	32	74
Female	F	Day 3	33	61.5
Female	F	Day 3	33	61.5
Female	F	Day 3	33	60.5
Female	F	Day 3	33	51.5
Female	F	Day 3	33	59
Female	F	Day 3	33	52
Female	F	Day 3	33	56.5
Female	F	Day 3	34	39
Female	F	Day 3	34	21
Female	F	Day 3	34	29
Female	F	Day 3	34	87
Female	F	Day 3	34	51
Female	F	Day 3	34	29.5
Female	F	Day 3	34	50.5
Female	F	Day 3	35	59
Female	F	Day 3	35	79
Female	F	Day 3	35	43.5
Female	F	Day 3	35	66
Female	F	Day 3	35	77
Female	F	Day 3	35	31.5
Female	F	Day 3	36	61
Female	F	Day 3	36	59
Female	F	Day 3	36	48
Female	F	Day 3	36	71.5
Female	F	Day 3	36	52
Female	F	Day 3	36	60
Female	F	Day 3	36	59
Female	F	Day 3	37	61
Female	F	Day 3	37	47.5
Female	F	Day 3	37	56.5
Female	F	Day 3	37	45.5
Female	F	Day 3	37	55
Female	F	Day 3	37	52.5
Female	F	Day 3	37	62.5
Female	F	Day 3	38	50
Female	F	Day 3	38	38
Female	F	Day 3	38	33
Female	F	Day 3	38	42.5
Female	F	Day 3	38	29.5
Female	F	Day 3	38	52.5
Female	F	Day 3	38	58.5
Female	F	Day 3	39	51
Female	F	Day 3	39	60
Female	F	Day 3	39	61
Female	F	Day 3	39	50.5
Female	F	Day 3	39	50.5
Female	F	Day 3	39	60
Female	F	Day 3	39	81
Female	F	Day 3	40	54
Female	F	Day 3	40	47
Female	F	Day 3	40	55.5
Female	F	Day 3	40	46
Female	F	Day 3	40	9.5
Female	F	Day 3	40	67.5
Female	F	Day 3	40	25
Female	F	Day 3	41	45.5
Female	F	Day 3	41	59
Female	F	Day 3	41	74
Female	F	Day 3	41	61.5
Female	F	Day 3	41	45
Female	F	Day 3	41	76
Female	F	Day 3	41	51
Female	F	Day 3	42	59
Female	F	Day 3	42	50.5
Female	F	Day 3	42	43.5
Female	F	Day 3	42	40
Female	F	Day 3	42	58.5
Female	F	Day 3	42	45.5
Female	F	Day 3	43	57.5
Female	F	Day 3	43	67.5
Female	F	Day 3	43	55.5
Female	F	Day 3	43	50
Female	F	Day 3	43	65.5
Female	F	Day 3	43	74
Female	F	Day 3	43	60
Female	F	Day 4	1	57
Female	F	Day 4	1	57.5
Female	F	Day 4	1	47.5
Female	F	Day 4	1	48
Female	F	Day 4	1	44
Female	F	Day 4	1	49.5
Female	F	Day 4	1	49.5
Female	F	Day 4	2	62
Female	F	Day 4	2	50
Female	F	Day 4	2	47
Female	F	Day 4	2	37
Female	F	Day 4	2	35
Female	F	Day 4	2	41.5
Female	F	Day 4	3	37.5
Female	F	Day 4	3	57.5
Female	F	Day 4	3	45.5
Female	F	Day 4	3	52
Female	F	Day 4	4	49.5
Female	F	Day 4	4	53
Female	F	Day 4	4	61
Female	F	Day 4	4	51.5
Female	F	Day 4	4	43
Female	F	Day 4	4	44.5
Female	F	Day 4	6	79
Female	F	Day 4	6	64.5
Female	F	Day 4	6	48.5
Female	F	Day 4	6	52
Female	F	Day 4	6	55
Female	F	Day 4	6	54
Female	F	Day 4	6	48.5
Female	F	Day 4	7	53
Female	F	Day 4	7	55.5
Female	F	Day 4	7	49
Female	F	Day 4	7	49.5
Female	F	Day 4	7	53.5
Female	F	Day 4	8	52.5
Female	F	Day 4	8	40
Female	F	Day 4	8	32
Female	F	Day 4	8	32
Female	F	Day 4	8	38.5
Female	F	Day 4	8	47.5
Female	F	Day 4	8	38
Female	F	Day 4	8	38.5
Female	F	Day 4	9	52
Female	F	Day 4	9	47
Female	F	Day 4	9	49
Female	F	Day 4	9	43
Female	F	Day 4	9	49.5
Female	F	Day 4	10	51
Female	F	Day 4	10	49
Female	F	Day 4	10	50.5
Female	F	Day 4	10	50.5
Female	F	Day 4	10	54.5
Female	F	Day 4	10	49
Female	F	Day 4	10	50
Female	F	Day 4	11	57
Female	F	Day 4	11	59.5
Female	F	Day 4	11	46.5
Female	F	Day 4	11	15.5
Female	F	Day 4	11	47.5
Female	F	Day 4	12	49
Female	F	Day 4	12	45.5
Female	F	Day 4	12	32.5
Female	F	Day 4	12	47
Female	F	Day 4	12	45.5
Female	F	Day 4	12	42.5
Female	F	Day 4	12	46
Female	F	Day 4	13	44.5
Female	F	Day 4	13	28.5
Female	F	Day 4	13	61.5
Female	F	Day 4	13	52
Female	F	Day 4	13	64
Female	F	Day 4	13	40
Female	F	Day 4	13	57
Female	F	Day 4	14	55
Female	F	Day 4	14	49
Female	F	Day 4	14	53
Female	F	Day 4	14	54
Female	F	Day 4	14	44
Female	F	Day 4	14	60
Female	F	Day 4	14	55.5
Female	F	Day 4	15	40
Female	F	Day 4	15	48
Female	F	Day 4	15	45.5
Female	F	Day 4	15	75
Female	F	Day 4	15	45
Female	F	Day 4	15	52.5
Female	F	Day 4	15	57
Female	F	Day 4	16	40
Female	F	Day 4	16	61.5
Female	F	Day 4	16	48
Female	F	Day 4	16	75.5
Female	F	Day 4	16	60
Female	F	Day 4	16	68.5
Female	F	Day 4	17	17
Female	F	Day 4	17	19.5
Female	F	Day 4	17	11.5
Female	F	Day 4	17	21.5
Female	F	Day 4	17	14.5
Female	F	Day 4	18	57.5
Female	F	Day 4	18	59.5
Female	F	Day 4	18	40
Female	F	Day 4	18	47.5
Female	F	Day 4	18	51.5
Female	F	Day 4	18	51
Female	F	Day 4	18	50
Female	F	Day 4	20	49
Female	F	Day 4	20	47.5
Female	F	Day 4	20	54
Female	F	Day 4	20	41.5
Female	F	Day 4	20	35.5
Female	F	Day 4	20	30.5
Female	F	Day 4	20	43.5
Female	F	Day 4	21	42.5
Female	F	Day 4	21	59
Female	F	Day 4	21	43.5
Female	F	Day 4	21	50
Female	F	Day 4	21	56
Female	F	Day 4	21	31.5
Female	F	Day 4	22	59
Female	F	Day 4	22	60.5
Female	F	Day 4	22	49
Female	F	Day 4	22	59
Female	F	Day 4	22	46
Female	F	Day 4	22	48.5
Female	F	Day 4	22	55
Female	F	Day 4	23	64.5
Female	F	Day 4	23	65.5
Female	F	Day 4	23	57.5
Female	F	Day 4	23	57
Female	F	Day 4	23	38
Female	F	Day 4	23	69
Female	F	Day 4	24	67
Female	F	Day 4	24	50.5
Female	F	Day 4	24	59.5
Female	F	Day 4	24	61
Female	F	Day 4	24	47.5
Female	F	Day 4	24	59
Female	F	Day 4	24	57.5
Female	F	Day 4	25	47.5
Female	F	Day 4	25	31
Female	F	Day 4	25	46.5
Female	F	Day 4	25	42
Female	F	Day 4	25	62.5
Female	F	Day 4	25	21
Female	F	Day 4	25	46
Female	F	Day 4	26	32
Female	F	Day 4	26	49.5
Female	F	Day 4	26	58
Female	F	Day 4	26	59
Female	F	Day 4	26	47
Female	F	Day 4	26	49.5
Female	F	Day 4	26	58
Female	F	Day 4	27	28.5
Female	F	Day 4	27	56.5
Female	F	Day 4	27	36
Female	F	Day 4	27	47
Female	F	Day 4	27	36.5
Female	F	Day 4	27	41
Female	F	Day 4	27	42
Female	F	Day 4	28	31.5
Female	F	Day 4	28	34
Female	F	Day 4	28	36
Female	F	Day 4	28	46.5
Female	F	Day 4	28	33.5
Female	F	Day 4	28	39
Female	F	Day 4	28	37
Female	F	Day 4	31	46.5
Female	F	Day 4	31	71.5
Female	F	Day 4	31	49
Female	F	Day 4	31	61.5
Female	F	Day 4	31	52.5
Female	F	Day 4	31	48
Female	F	Day 4	31	45
Female	F	Day 4	32	52.5
Female	F	Day 4	32	52
Female	F	Day 4	32	40.5
Female	F	Day 4	32	51
Female	F	Day 4	32	54
Female	F	Day 4	32	46.5
Female	F	Day 4	33	35.5
Female	F	Day 4	33	48
Female	F	Day 4	33	49
Female	F	Day 4	33	45.5
Female	F	Day 4	33	51
Female	F	Day 4	33	42
Female	F	Day 4	33	45.5
Female	F	Day 4	34	22.5
Female	F	Day 4	34	53.5
Female	F	Day 4	34	22
Female	F	Day 4	34	10
Female	F	Day 4	34	21.5
Female	F	Day 4	34	31.5
Female	F	Day 4	35	52.5
Female	F	Day 4	35	51
Female	F	Day 4	35	53
Female	F	Day 4	35	43
Female	F	Day 4	35	52.5
Female	F	Day 4	36	51
Female	F	Day 4	36	52
Female	F	Day 4	36	53.5
Female	F	Day 4	36	56
Female	F	Day 4	36	53.5
Female	F	Day 4	36	44.5
Female	F	Day 4	36	48.5
Female	F	Day 4	37	47
Female	F	Day 4	37	39.5
Female	F	Day 4	37	50.5
Female	F	Day 4	37	60
Female	F	Day 4	37	52.5
Female	F	Day 4	37	59
Female	F	Day 4	37	49
Female	F	Day 4	38	49
Female	F	Day 4	38	41.5
Female	F	Day 4	38	45
Female	F	Day 4	38	31
Female	F	Day 4	38	37.5
Female	F	Day 4	38	31.5
Female	F	Day 4	38	31
Female	F	Day 4	39	41.5
Female	F	Day 4	39	51.5
Female	F	Day 4	39	42
Female	F	Day 4	39	44
Female	F	Day 4	39	45.5
Female	F	Day 4	39	51
Female	F	Day 4	40	50.5
Female	F	Day 4	40	38.5
Female	F	Day 4	40	15.5
Female	F	Day 4	40	49
Female	F	Day 4	40	44
Female	F	Day 4	40	48
Female	F	Day 4	41	45.5
Female	F	Day 4	41	41.5
Female	F	Day 4	41	60
Female	F	Day 4	41	51
Female	F	Day 4	41	46
Female	F	Day 4	41	51.5
Female	F	Day 4	41	45.5
Female	F	Day 4	42	45
Female	F	Day 4	42	49.5
Female	F	Day 4	42	53.5
Female	F	Day 4	42	39.5
Female	F	Day 4	43	32.5
Female	F	Day 4	43	59
Female	F	Day 4	43	59.5
Female	F	Day 4	43	68
Female	F	Day 4	43	57
Female	F	Day 4	43	51
Female	F	Day 4	43	55
Female	M	Day 5	1	67.5
Female	M	Day 5	1	76
Female	M	Day 5	1	60
Female	M	Day 5	1	65
Female	M	Day 5	1	55.5
Female	M	Day 5	1	57
Female	M	Day 5	1	56.5
Female	M	Day 5	2	51.5
Female	M	Day 5	2	49.5
Female	M	Day 5	2	54.5
Female	M	Day 5	2	51.5
Female	M	Day 5	2	55.5
Female	M	Day 5	2	58
Female	M	Day 5	2	59
Female	M	Day 5	3	55
Female	M	Day 5	3	62.5
Female	M	Day 5	3	64.5
Female	M	Day 5	3	57
Female	M	Day 5	3	60
Female	M	Day 5	3	60.5
Female	M	Day 5	3	64
Female	M	Day 5	4	76
Female	M	Day 5	4	68.5
Female	M	Day 5	4	59
Female	M	Day 5	4	63
Female	M	Day 5	4	45.5
Female	M	Day 5	4	46.5
Female	M	Day 5	4	53
Female	M	Day 5	6	73.5
Female	M	Day 5	6	61.5
Female	M	Day 5	6	28.5
Female	M	Day 5	6	34
Female	M	Day 5	6	41.5
Female	M	Day 5	6	71.5
Female	M	Day 5	6	36
Female	M	Day 5	7	30
Female	M	Day 5	7	58
Female	M	Day 5	7	51.5
Female	M	Day 5	7	69.5
Female	M	Day 5	7	56
Female	M	Day 5	7	59
Female	M	Day 5	7	60.5
Female	M	Day 5	8	58
Female	M	Day 5	8	58.5
Female	M	Day 5	8	71
Female	M	Day 5	8	60
Female	M	Day 5	8	49
Female	M	Day 5	8	56
Female	M	Day 5	8	56
Female	M	Day 5	9	57.5
Female	M	Day 5	9	70.5
Female	M	Day 5	9	52.5
Female	M	Day 5	9	66
Female	M	Day 5	9	70.5
Female	M	Day 5	9	63.5
Female	M	Day 5	9	63
Female	M	Day 5	10	58.5
Female	M	Day 5	10	65
Female	M	Day 5	10	64
Female	M	Day 5	10	55
Female	M	Day 5	10	69
Female	M	Day 5	10	61.5
Female	M	Day 5	10	71
Female	M	Day 5	11	51
Female	M	Day 5	11	41.5
Female	M	Day 5	11	43.5
Female	M	Day 5	11	56
Female	M	Day 5	11	49.5
Female	M	Day 5	11	24
Female	M	Day 5	11	58.5
Female	M	Day 5	12	37
Female	M	Day 5	12	50
Female	M	Day 5	12	32.5
Female	M	Day 5	12	59
Female	M	Day 5	12	29.5
Female	M	Day 5	12	27
Female	M	Day 5	12	36.5
Female	M	Day 5	13	74
Female	M	Day 5	13	69
Female	M	Day 5	13	16.5
Female	M	Day 5	13	62
Female	M	Day 5	13	59
Female	M	Day 5	13	74
Female	M	Day 5	13	52.5
Female	M	Day 5	14	55.5
Female	M	Day 5	14	60.5
Female	M	Day 5	14	53.5
Female	M	Day 5	14	57
Female	M	Day 5	14	59
Female	M	Day 5	14	61
Female	M	Day 5	15	67.5
Female	M	Day 5	15	54.5
Female	M	Day 5	15	53
Female	M	Day 5	15	49
Female	M	Day 5	15	53
Female	M	Day 5	15	50
Female	M	Day 5	15	59.5
Female	M	Day 5	17	19
Female	M	Day 5	17	31
Female	M	Day 5	17	23.5
Female	M	Day 5	17	0
Female	M	Day 5	17	26
Female	M	Day 5	17	10.5
Female	M	Day 5	18	65.5
Female	M	Day 5	18	60.5
Female	M	Day 5	21	46
Female	M	Day 5	21	50.5
Female	M	Day 5	21	70
Female	M	Day 5	21	55.5
Female	M	Day 5	21	71.5
Female	M	Day 5	21	51.5
Female	M	Day 5	21	50.5
Female	M	Day 5	22	72
Female	M	Day 5	22	65.5
Female	M	Day 5	22	75.5
Female	M	Day 5	22	71.5
Female	M	Day 5	22	61.5
Female	M	Day 5	22	41.5
Female	M	Day 5	22	62.5
Female	M	Day 5	23	50
Female	M	Day 5	23	52.5
Female	M	Day 5	23	22.5
Female	M	Day 5	23	34
Female	M	Day 5	23	68
Female	M	Day 5	23	35
Female	M	Day 5	23	63.5
Female	M	Day 5	24	61.5
Female	M	Day 5	24	72.5
Female	M	Day 5	24	29
Female	M	Day 5	24	59.5
Female	M	Day 5	24	49.5
Female	M	Day 5	24	58
Female	M	Day 5	24	64
Female	M	Day 5	25	44
Female	M	Day 5	25	54
Female	M	Day 5	25	53
Female	M	Day 5	25	51.5
Female	M	Day 5	25	18
Female	M	Day 5	25	46.5
Female	M	Day 5	26	67
Female	M	Day 5	26	69
Female	M	Day 5	26	63
Female	M	Day 5	26	68.5
Female	M	Day 5	26	71
Female	M	Day 5	26	63.5
Female	M	Day 5	26	61.5
Female	M	Day 5	27	55.5
Female	M	Day 5	27	46
Female	M	Day 5	27	60
Female	M	Day 5	27	39.5
Female	M	Day 5	27	37.5
Female	M	Day 5	27	48.5
Female	M	Day 5	27	46.5
Female	M	Day 5	28	44.5
Female	M	Day 5	28	59.5
Female	M	Day 5	28	56
Female	M	Day 5	28	53
Female	M	Day 5	28	62.5
Female	M	Day 5	28	56
Female	M	Day 5	28	52
Female	M	Day 5	31	64.5
Female	M	Day 5	31	48.5
Female	M	Day 5	31	31
Female	M	Day 5	32	44
Female	M	Day 5	32	56.5
Female	M	Day 5	32	45
Female	M	Day 5	32	57
Female	M	Day 5	32	44.5
Female	M	Day 5	32	66.5
Female	M	Day 5	32	51
Female	M	Day 5	33	47
Female	M	Day 5	33	50.5
Female	M	Day 5	33	55
Female	M	Day 5	33	47
Female	M	Day 5	33	16.5
Female	M	Day 5	33	62
Female	M	Day 5	33	60
Female	M	Day 5	34	20.5
Female	M	Day 5	34	46.5
Female	M	Day 5	34	0
Female	M	Day 5	34	18.5
Female	M	Day 5	34	31
Female	M	Day 5	34	24.5
Female	M	Day 5	34	17.5
Female	M	Day 5	35	54.5
Female	M	Day 5	35	69.5
Female	M	Day 5	35	50
Female	M	Day 5	35	39
Female	M	Day 5	35	58.5
Female	M	Day 5	35	64
Female	M	Day 5	35	57
Female	M	Day 5	35	47
Female	M	Day 5	36	67.5
Female	M	Day 5	36	37
Female	M	Day 5	36	25.5
Female	M	Day 5	36	73
Female	M	Day 5	36	63.5
Female	M	Day 5	36	62.5
Female	M	Day 5	36	37
Female	M	Day 5	37	50.5
Female	M	Day 5	37	59.5
Female	M	Day 5	37	52
Female	M	Day 5	37	22.5
Female	M	Day 5	37	16.5
Female	M	Day 5	37	67
Female	M	Day 5	37	47
Female	M	Day 5	38	41
Female	M	Day 5	38	19.5
Female	M	Day 5	38	59.5
Female	M	Day 5	38	54
Female	M	Day 5	38	46
Female	M	Day 5	38	53
Female	M	Day 5	38	48.5
Female	M	Day 5	39	57.5
Female	M	Day 5	39	64
Female	M	Day 5	39	55
Female	M	Day 5	39	44.5
Female	M	Day 5	39	51.5
Female	M	Day 5	39	53
Female	M	Day 5	39	49.5
Female	M	Day 5	39	47.5
Female	M	Day 5	40	50.5
Female	M	Day 5	40	47
Female	M	Day 5	40	31.5
Female	M	Day 5	40	47
Female	M	Day 5	40	43
Female	M	Day 5	40	36.5
Female	M	Day 5	40	46.5
Female	M	Day 5	41	40.5
Female	M	Day 5	41	51
Female	M	Day 5	41	44
Female	M	Day 5	41	47
Female	M	Day 5	41	37
Female	M	Day 5	41	42
Female	M	Day 5	41	56
Female	M	Day 5	42	44.5
Female	M	Day 5	42	56
Female	M	Day 5	42	0
Female	M	Day 5	43	53.5
Female	M	Day 5	43	68.5
Female	M	Day 5	43	66.5
Female	M	Day 5	43	25.5
Female	M	Day 5	43	44
Female	M	Day 5	43	64
Female	M	Day 5	43	55.5
Female	M	Day 6	1	51.5
Female	M	Day 6	1	58.5
Female	M	Day 6	1	49.5
Female	M	Day 6	1	49
Female	M	Day 6	1	70
Female	M	Day 6	1	48.5
Female	M	Day 6	1	66.5
Female	M	Day 6	2	49.5
Female	M	Day 6	2	53
Female	M	Day 6	2	54.5
Female	M	Day 6	2	40.5
Female	M	Day 6	2	53.5
Female	M	Day 6	2	44
Female	M	Day 6	2	56
Female	M	Day 6	3	61.5
Female	M	Day 6	3	56
Female	M	Day 6	3	61.5
Female	M	Day 6	3	22.5
Female	M	Day 6	3	48
Female	M	Day 6	3	50.5
Female	M	Day 6	4	61.5
Female	M	Day 6	4	32
Female	M	Day 6	4	53.5
Female	M	Day 6	4	67.5
Female	M	Day 6	4	68
Female	M	Day 6	4	67
Female	M	Day 6	4	30
Female	M	Day 6	6	66
Female	M	Day 6	6	24.5
Female	M	Day 6	6	62.5
Female	M	Day 6	6	41
Female	M	Day 6	6	52
Female	M	Day 6	6	66.5
Female	M	Day 6	6	52
Female	M	Day 6	7	50
Female	M	Day 6	7	50
Female	M	Day 6	7	49.5
Female	M	Day 6	7	58.5
Female	M	Day 6	7	39
Female	M	Day 6	7	56.5
Female	M	Day 6	7	57
Female	M	Day 6	8	35.5
Female	M	Day 6	8	55
Female	M	Day 6	8	56.5
Female	M	Day 6	8	46
Female	M	Day 6	8	47.5
Female	M	Day 6	8	47
Female	M	Day 6	9	50
Female	M	Day 6	9	66
Female	M	Day 6	9	61
Female	M	Day 6	9	53.5
Female	M	Day 6	9	61.5
Female	M	Day 6	9	57
Female	M	Day 6	9	47.5
Female	M	Day 6	10	46
Female	M	Day 6	10	31
Female	M	Day 6	10	58
Female	M	Day 6	10	59
Female	M	Day 6	10	27.5
Female	M	Day 6	10	66
Female	M	Day 6	10	61
Female	M	Day 6	11	51
Female	M	Day 6	11	54
Female	M	Day 6	11	24.5
Female	M	Day 6	11	64
Female	M	Day 6	11	24.5
Female	M	Day 6	11	56
Female	M	Day 6	11	49
Female	M	Day 6	12	48
Female	M	Day 6	12	42
Female	M	Day 6	12	42.5
Female	M	Day 6	12	43
Female	M	Day 6	12	40
Female	M	Day 6	12	37.5
Female	M	Day 6	12	49
Female	M	Day 6	13	46.5
Female	M	Day 6	13	42.5
Female	M	Day 6	13	47
Female	M	Day 6	13	47.5
Female	M	Day 6	13	47
Female	M	Day 6	13	57
Female	M	Day 6	13	60.5
Female	M	Day 6	14	19.5
Female	M	Day 6	14	39
Female	M	Day 6	14	17
Female	M	Day 6	14	41
Female	M	Day 6	14	60
Female	M	Day 6	14	47.5
Female	M	Day 6	14	53.5
Female	M	Day 6	15	32
Female	M	Day 6	15	46.5
Female	M	Day 6	15	58
Female	M	Day 6	15	54
Female	M	Day 6	15	55
Female	M	Day 6	15	50
Female	M	Day 6	15	56
Female	M	Day 6	16	57
Female	M	Day 6	16	64.5
Female	M	Day 6	16	57.5
Female	M	Day 6	16	52
Female	M	Day 6	16	70
Female	M	Day 6	16	25.5
Female	M	Day 6	17	13.5
Female	M	Day 6	17	7.5
Female	M	Day 6	17	14.5
Female	M	Day 6	17	14
Female	M	Day 6	17	27
Female	M	Day 6	18	45
Female	M	Day 6	18	52
Female	M	Day 6	18	28
Female	M	Day 6	18	60
Female	M	Day 6	18	23
Female	M	Day 6	18	40.5
Female	M	Day 6	18	48.5
Female	M	Day 6	20	15
Female	M	Day 6	20	19
Female	M	Day 6	20	36.5
Female	M	Day 6	20	0
Female	M	Day 6	20	19.5
Female	M	Day 6	20	18.5
Female	M	Day 6	21	51.5
Female	M	Day 6	21	59.5
Female	M	Day 6	21	37
Female	M	Day 6	21	48
Female	M	Day 6	21	32
Female	M	Day 6	21	36
Female	M	Day 6	21	50.5
Female	M	Day 6	22	57
Female	M	Day 6	22	57.5
Female	M	Day 6	22	46
Female	M	Day 6	22	69.5
Female	M	Day 6	22	53.5
Female	M	Day 6	22	30.5
Female	M	Day 6	23	23.5
Female	M	Day 6	23	31.5
Female	M	Day 6	23	59.5
Female	M	Day 6	23	59
Female	M	Day 6	23	19
Female	M	Day 6	23	54.5
Female	M	Day 6	23	53
Female	M	Day 6	24	58.5
Female	M	Day 6	24	26.5
Female	M	Day 6	24	61
Female	M	Day 6	24	61
Female	M	Day 6	24	60
Female	M	Day 6	24	43
Female	M	Day 6	24	47
Female	M	Day 6	25	33
Female	M	Day 6	25	24.5
Female	M	Day 6	25	21.5
Female	M	Day 6	25	20.5
Female	M	Day 6	25	64
Female	M	Day 6	25	44
Female	M	Day 6	25	46.5
Female	M	Day 6	26	52
Female	M	Day 6	26	30
Female	M	Day 6	26	44
Female	M	Day 6	26	66
Female	M	Day 6	26	59
Female	M	Day 6	26	53
Female	M	Day 6	26	54
Female	M	Day 6	27	46
Female	M	Day 6	27	48
Female	M	Day 6	27	45
Female	M	Day 6	27	16.5
Female	M	Day 6	27	17.5
Female	M	Day 6	28	54
Female	M	Day 6	28	44
Female	M	Day 6	28	45
Female	M	Day 6	28	48
Female	M	Day 6	28	48
Female	M	Day 6	28	47
Female	M	Day 6	31	29.5
Female	M	Day 6	31	41
Female	M	Day 6	31	16
Female	M	Day 6	31	25
Female	M	Day 6	31	32
Female	M	Day 6	31	43.5
Female	M	Day 6	31	36
Female	M	Day 6	32	37.5
Female	M	Day 6	32	43.5
Female	M	Day 6	32	48
Female	M	Day 6	32	50.5
Female	M	Day 6	32	46
Female	M	Day 6	32	42.5
Female	M	Day 6	32	46.5
Female	M	Day 6	33	46
Female	M	Day 6	33	46.5
Female	M	Day 6	33	47
Female	M	Day 6	33	45.5
Female	M	Day 6	33	55
Female	M	Day 6	33	54
Female	M	Day 6	33	56
Female	M	Day 6	34	9
Female	M	Day 6	34	0
Female	M	Day 6	34	8
Female	M	Day 6	34	11.5
Female	M	Day 6	34	8
Female	M	Day 6	34	5.5
Female	M	Day 6	34	5
Female	M	Day 6	35	39.5
Female	M	Day 6	35	35.5
Female	M	Day 6	35	49
Female	M	Day 6	35	68
Female	M	Day 6	35	46.5
Female	M	Day 6	35	35
Female	M	Day 6	35	62
Female	M	Day 6	36	65
Female	M	Day 6	36	34.5
Female	M	Day 6	36	59
Female	M	Day 6	36	34
Female	M	Day 6	36	72
Female	M	Day 6	36	33.5
Female	M	Day 6	36	42
Female	M	Day 6	37	52.5
Female	M	Day 6	37	43.5
Female	M	Day 6	37	36
Female	M	Day 6	37	63.5
Female	M	Day 6	37	49.5
Female	M	Day 6	37	62.5
Female	M	Day 6	37	56
Female	M	Day 6	38	27
Female	M	Day 6	38	49
Female	M	Day 6	38	25
Female	M	Day 6	38	13
Female	M	Day 6	38	47.5
Female	M	Day 6	38	36.5
Female	M	Day 6	38	49
Female	M	Day 6	39	53.5
Female	M	Day 6	39	17
Female	M	Day 6	39	49
Female	M	Day 6	39	53
Female	M	Day 6	39	48.5
Female	M	Day 6	39	44.5
Female	M	Day 6	39	51
Female	M	Day 6	40	52
Female	M	Day 6	40	22
Female	M	Day 6	40	50
Female	M	Day 6	40	18
Female	M	Day 6	40	53.5
Female	M	Day 6	40	48
Female	M	Day 6	40	48
Female	M	Day 6	41	45
Female	M	Day 6	41	28.5
Female	M	Day 6	41	48.5
Female	M	Day 6	41	44.5
Female	M	Day 6	41	54
Female	M	Day 6	41	49.5
Female	M	Day 6	41	55.5
Female	M	Day 6	42	7.5
Female	M	Day 6	42	28.5
Female	M	Day 6	42	40
Female	M	Day 6	43	51
Female	M	Day 6	43	64.5
Female	M	Day 6	43	60
Female	M	Day 6	43	47.5
Female	M	Day 6	43	60.5
Female	M	Day 6	43	51.5
Female	M	Day 6	43	56
Male	E	Day 7	1	0.13761
Male	E	Day 7	1	0.184907
Male	E	Day 7	1	0.0983742
Male	E	Day 7	1	0.461772
Male	E	Day 7	1	0.208026
Male	E	Day 7	2	0.672602
Male	E	Day 7	2	0.702603
Male	E	Day 7	2	0.52707
Male	E	Day 7	2	0.359492
Male	E	Day 7	2	0.441674
Male	E	Day 7	3	0.593015
Male	E	Day 7	3	0.455826
Male	E	Day 7	3	0.0771135
Male	E	Day 7	3	0.211155
Male	E	Day 7	3	0.400054
Male	E	Day 7	4	0.420534
Male	E	Day 7	4	0.603742
Male	E	Day 7	4	0.236726
Male	E	Day 7	4	0.330925
Male	E	Day 7	4	0.0887358
Male	E	Day 7	6	0.668727
Male	E	Day 7	6	0.436155
Male	E	Day 7	6	0.243935
Male	E	Day 7	6	0.634299
Male	E	Day 7	6	0.393677
Male	E	Day 7	7	0.10836
Male	E	Day 7	8	0.433758
Male	E	Day 7	8	0.354929
Male	E	Day 7	8	0.121567
Male	E	Day 7	8	0.295757
Male	E	Day 7	8	0.364213
Male	E	Day 7	9	0.0960772
Male	E	Day 7	9	0.424818
Male	E	Day 7	9	0.329922
Male	E	Day 7	9	0.344718
Male	E	Day 7	9	0.421092
Male	E	Day 7	10	0
Male	E	Day 7	10	0.268858
Male	E	Day 7	10	0.172717
Male	E	Day 7	10	0
Male	E	Day 7	10	0
Male	E	Day 7	11	0.254624
Male	E	Day 7	11	0
Male	E	Day 7	11	0.338297
Male	E	Day 7	11	0.456773
Male	E	Day 7	11	0
Male	E	Day 7	12	0.163814
Male	E	Day 7	12	0.253964
Male	E	Day 7	12	0.288569
Male	E	Day 7	12	0
Male	E	Day 7	13	0
Male	E	Day 7	13	0
Male	E	Day 7	13	0.114771
Male	E	Day 7	13	0.221689
Male	E	Day 7	14	0.10949
Male	E	Day 7	14	0.246268
Male	E	Day 7	14	0.358771
Male	E	Day 7	14	0.423964
Male	E	Day 7	14	0.302313
Male	E	Day 7	15	0.336998
Male	E	Day 7	15	0.306277
Male	E	Day 7	15	0.24194
Male	E	Day 7	15	0.269039
Male	E	Day 7	16	0.643033
Male	E	Day 7	16	0.380744
Male	E	Day 7	16	0
Male	E	Day 7	16	0.349422
Male	E	Day 7	16	0
Male	E	Day 7	17	0
Male	E	Day 7	17	0.179371
Male	E	Day 7	17	0
Male	E	Day 7	17	0.0614682
Male	E	Day 7	18	0.122323
Male	E	Day 7	18	0
Male	E	Day 7	18	0.207218
Male	E	Day 7	18	0.298856
Male	E	Day 7	18	0.18843
Male	E	Day 7	20	0.106349
Male	E	Day 7	20	0.157544
Male	E	Day 7	20	0.276772
Male	E	Day 7	20	0.0992994
Male	E	Day 7	20	0.310031
Male	E	Day 7	21	0
Male	E	Day 7	21	0
Male	E	Day 7	21	0.0735879
Male	E	Day 7	21	0
Male	E	Day 7	21	0
Male	E	Day 7	22	0.34132
Male	E	Day 7	22	0.712922
Male	E	Day 7	22	0.382182
Male	E	Day 7	22	0.241703
Male	E	Day 7	22	0.793211
Male	E	Day 7	23	0.530761
Male	E	Day 7	23	0.441337
Male	E	Day 7	23	0.445274
Male	E	Day 7	23	0.27055
Male	E	Day 7	23	0.322707
Male	E	Day 7	24	0
Male	E	Day 7	24	0.092188
Male	E	Day 7	24	0.355728
Male	E	Day 7	24	0.451338
Male	E	Day 7	25	0.382131
Male	E	Day 7	25	0
Male	E	Day 7	25	0.412731
Male	E	Day 7	25	0.16465
Male	E	Day 7	25	0.1967
Male	E	Day 7	26	0.13761
Male	E	Day 7	26	0.392447
Male	E	Day 7	26	0
Male	E	Day 7	26	0.553268
Male	E	Day 7	27	0.0939339
Male	E	Day 7	27	0.180812
Male	E	Day 7	27	0.336321
Male	E	Day 7	27	0
Male	E	Day 7	28	0.478432
Male	E	Day 7	28	0
Male	E	Day 7	31	0.238529
Male	E	Day 7	31	0.665467
Male	E	Day 7	31	0.171714
Male	E	Day 7	31	0.362446
Male	E	Day 7	31	0.348919
Male	E	Day 7	32	0.377363
Male	E	Day 7	32	0.56714
Male	E	Day 7	32	0.528649
Male	E	Day 7	32	0.37279
Male	E	Day 7	32	0.130879
Male	E	Day 7	33	0.366573
Male	E	Day 7	33	0.0718576
Male	E	Day 7	33	0.320055
Male	E	Day 7	33	0.469697
Male	E	Day 7	33	0.383766
Male	E	Day 7	34	0.122475
Male	E	Day 7	34	0.425884
Male	E	Day 7	34	0.159384
Male	E	Day 7	34	0.0835756
Male	E	Day 7	35	0.385149
Male	E	Day 7	35	0
Male	E	Day 7	35	0.0749182
Male	E	Day 7	35	0.41797
Male	E	Day 7	35	0.55353
Male	E	Day 7	36	0.382003
Male	E	Day 7	36	0.0693098
Male	E	Day 7	36	0.355483
Male	E	Day 7	36	0.285434
Male	E	Day 7	36	0.354386
Male	E	Day 7	37	0.144843
Male	E	Day 7	37	0.154306
Male	E	Day 7	37	0
Male	E	Day 7	37	0
Male	E	Day 7	37	0.14409
Male	E	Day 7	38	0.217202
Male	E	Day 7	38	0.0796399
Male	E	Day 7	38	0
Male	E	Day 7	38	0.272029
Male	E	Day 7	38	0.394791
Male	E	Day 7	39	0.346118
Male	E	Day 7	39	0.537815
Male	E	Day 7	39	0.071217
Male	E	Day 7	39	0
Male	E	Day 7	39	0
Male	E	Day 7	40	0.144843
Male	E	Day 7	40	0.207329
Male	E	Day 7	40	0.181666
Male	E	Day 7	40	0.375874
Male	E	Day 7	40	0.188766
Male	E	Day 7	41	0.21485
Male	E	Day 7	41	0.492726
Male	E	Day 7	41	0.281731
Male	E	Day 7	41	0.418923
Male	E	Day 7	41	0.4775
Male	E	Day 7	42	0.344189
Male	E	Day 7	42	0.38986
Male	E	Day 7	42	0.408396
Male	E	Day 7	42	0
Male	E	Day 7	42	0.0909093
Male	E	Day 7	43	0.162136
Male	E	Day 7	43	0.323619
Male	E	Day 7	43	0.487972
Male	E	Day 7	43	0.453241
Male	E	Day 8	1	0.343736
Male	E	Day 8	1	0.164218
Male	E	Day 8	1	0.207329
Male	E	Day 8	1	0.370228
Male	E	Day 8	2	0.741563
Male	E	Day 8	2	0.56114
Male	E	Day 8	2	0.570377
Male	E	Day 8	2	0.513586
Male	E	Day 8	2	0.505841
Male	E	Day 8	2	0.571175
Male	E	Day 8	3	0.380647
Male	E	Day 8	3	0.261936
Male	E	Day 8	4	0.294151
Male	E	Day 8	4	0.471435
Male	E	Day 8	4	0.471435
Male	E	Day 8	4	0.561252
Male	E	Day 8	4	0.499067
Male	E	Day 8	6	0.510307
Male	E	Day 8	6	0.319217
Male	E	Day 8	6	0.319217
Male	E	Day 8	6	0.483105
Male	E	Day 8	6	0.27768
Male	E	Day 8	6	0.278093
Male	E	Day 8	6	0.529241
Male	E	Day 8	7	0
Male	E	Day 8	7	0
Male	E	Day 8	7	0
Male	E	Day 8	7	0
Male	E	Day 8	8	0.26495
Male	E	Day 8	8	0.295085
Male	E	Day 8	8	0.0545004
Male	E	Day 8	8	0.10836
Male	E	Day 8	9	0.502242
Male	E	Day 8	9	0.42466
Male	E	Day 8	9	0.42466
Male	E	Day 8	9	0
Male	E	Day 8	10	0.416916
Male	E	Day 8	10	0.416916
Male	E	Day 8	10	0.15155
Male	E	Day 8	10	0.259937
Male	E	Day 8	11	0.559479
Male	E	Day 8	11	0.559479
Male	E	Day 8	11	0.10605
Male	E	Day 8	11	0.10605
Male	E	Day 8	11	0.609371
Male	E	Day 8	12	0
Male	E	Day 8	12	0.0554132
Male	E	Day 8	12	0.0561066
Male	E	Day 8	12	0.110119
Male	E	Day 8	13	0.10982
Male	E	Day 8	13	0.501774
Male	E	Day 8	13	0.367877
Male	E	Day 8	13	0.367877
Male	E	Day 8	13	0.159677
Male	E	Day 8	13	0.159677
Male	E	Day 8	13	0.532029
Male	E	Day 8	13	0.532029
Male	E	Day 8	14	0.293524
Male	E	Day 8	15	0.644566
Male	E	Day 8	15	0.552298
Male	E	Day 8	15	0.552298
Male	E	Day 8	15	0.408845
Male	E	Day 8	15	0.440797
Male	E	Day 8	16	0.653595
Male	E	Day 8	16	0.219988
Male	E	Day 8	16	0.672139
Male	E	Day 8	16	0.663293
Male	E	Day 8	17	0
Male	E	Day 8	17	0
Male	E	Day 8	17	0
Male	E	Day 8	18	0
Male	E	Day 8	18	0
Male	E	Day 8	18	0.246727
Male	E	Day 8	18	0
Male	E	Day 8	18	0.0524383
Male	E	Day 8	20	0.184495
Male	E	Day 8	20	0.184495
Male	E	Day 8	20	0.302866
Male	E	Day 8	20	0.267421
Male	E	Day 8	21	0
Male	E	Day 8	21	0
Male	E	Day 8	21	0.352942
Male	E	Day 8	21	0.301244
Male	E	Day 8	21	0.13261
Male	E	Day 8	22	0.306277
Male	E	Day 8	22	0
Male	E	Day 8	22	0
Male	E	Day 8	22	0.499739
Male	E	Day 8	22	0.476189
Male	E	Day 8	22	0
Male	E	Day 8	23	0.360037
Male	E	Day 8	23	0.360037
Male	E	Day 8	23	0.206664
Male	E	Day 8	23	0.417561
Male	E	Day 8	24	0.408638
Male	E	Day 8	24	0
Male	E	Day 8	24	0.590309
Male	E	Day 8	24	0.393249
Male	E	Day 8	25	0.450748
Male	E	Day 8	25	0.413171
Male	E	Day 8	25	0.413171
Male	E	Day 8	25	0.418851
Male	E	Day 8	26	0.27705
Male	E	Day 8	26	0.394549
Male	E	Day 8	27	0
Male	E	Day 8	27	0
Male	E	Day 8	27	0
Male	E	Day 8	27	0.11758
Male	E	Day 8	27	0.11758
Male	E	Day 8	27	0.276916
Male	E	Day 8	28	0.261514
Male	E	Day 8	28	0.526697
Male	E	Day 8	28	0
Male	E	Day 8	28	0.364295
Male	E	Day 8	28	0
Male	E	Day 8	31	0.174083
Male	E	Day 8	31	0.287151
Male	E	Day 8	31	0.572272
Male	E	Day 8	31	0.183604
Male	E	Day 8	31	0.183604
Male	E	Day 8	32	0.451067
Male	E	Day 8	32	0.555268
Male	E	Day 8	32	0.389197
Male	E	Day 8	32	0.286538
Male	E	Day 8	33	0
Male	E	Day 8	33	0.327799
Male	E	Day 8	33	0.301139
Male	E	Day 8	34	0.136871
Male	E	Day 8	34	0.512565
Male	E	Day 8	34	0.359373
Male	E	Day 8	34	0.3429
Male	E	Day 8	35	0.451633
Male	E	Day 8	35	0.445968
Male	E	Day 8	35	0.0498962
Male	E	Day 8	35	0.15586
Male	E	Day 8	35	0.482166
Male	E	Day 8	36	0.335668
Male	E	Day 8	36	0
Male	E	Day 8	36	0.49926
Male	E	Day 8	36	0.213046
Male	E	Day 8	37	0.0513892
Male	E	Day 8	37	0.436778
Male	E	Day 8	37	0.436778
Male	E	Day 8	37	0.333062
Male	E	Day 8	37	0.333062
Male	E	Day 8	37	0.221403
Male	E	Day 8	38	0.127516
Male	E	Day 8	38	0.127516
Male	E	Day 8	38	0.48155
Male	E	Day 8	38	0.377535
Male	E	Day 8	38	0.377535
Male	E	Day 8	39	0.425079
Male	E	Day 8	39	0
Male	E	Day 8	40	0.429588
Male	E	Day 8	40	0.236984
Male	E	Day 8	40	0.372348
Male	E	Day 8	40	0.372348
Male	E	Day 8	40	0.260448
Male	E	Day 8	40	0.172351
Male	E	Day 8	40	0.172351
Male	E	Day 8	41	0.230889
Male	E	Day 8	41	0.323619
Male	E	Day 8	41	0.237357
Male	E	Day 8	42	0.336777
Male	E	Day 8	42	0.13874
Male	E	Day 8	42	0.13874
Male	E	Day 8	42	0.111066
Male	E	Day 8	43	0.287126
Male	E	Day 8	43	0.636989
Male	E	Day 8	43	0.514697
Male	E	Day 8	43	0.351185
Male	E	Day 8	43	0.351185
Male	F	Day 9	1	0.0925822
Male	F	Day 9	1	0.335435
Male	F	Day 9	1	0.202455
Male	F	Day 9	1	0.499595
Male	F	Day 9	2	0.23258
Male	F	Day 9	2	0.306904
Male	F	Day 9	2	0.444672
Male	F	Day 9	2	0.125492
Male	F	Day 9	2	0.49555
Male	F	Day 9	3	0.575462
Male	F	Day 9	3	0.296924
Male	F	Day 9	3	0.470514
Male	F	Day 9	3	0.349781
Male	F	Day 9	3	0
Male	F	Day 9	4	0
Male	F	Day 9	4	0.0966739
Male	F	Day 9	4	0.34785
Male	F	Day 9	4	0
Male	F	Day 9	4	0.597798
Male	F	Day 9	4	0.418072
Male	F	Day 9	6	0.290999
Male	F	Day 9	6	0.644487
Male	F	Day 9	6	0.238461
Male	F	Day 9	6	0.447832
Male	F	Day 9	6	0.514236
Male	F	Day 9	7	0.396511
Male	F	Day 9	7	0.152333
Male	F	Day 9	7	0
Male	F	Day 9	7	0.46873
Male	F	Day 9	7	0
Male	F	Day 9	8	0.366667
Male	F	Day 9	8	0.343722
Male	F	Day 9	8	0.254231
Male	F	Day 9	8	0.38425
Male	F	Day 9	8	0.819116
Male	F	Day 9	9	0.50413
Male	F	Day 9	9	0.175567
Male	F	Day 9	9	0.590065
Male	F	Day 9	9	0.436734
Male	F	Day 9	9	0
Male	F	Day 9	10	0.197396
Male	F	Day 9	10	0.273061
Male	F	Day 9	10	0.343835
Male	F	Day 9	10	0.741935
Male	F	Day 9	10	0.61548
Male	F	Day 9	11	0.424164
Male	F	Day 9	11	0
Male	F	Day 9	11	0.48002
Male	F	Day 9	11	0.591127
Male	F	Day 9	11	0.451633
Male	F	Day 9	12	0
Male	F	Day 9	12	0.329424
Male	F	Day 9	12	0.128601
Male	F	Day 9	12	0.348919
Male	F	Day 9	12	0.556498
Male	F	Day 9	13	0.329652
Male	F	Day 9	13	0.672555
Male	F	Day 9	13	0.242089
Male	F	Day 9	13	0.400351
Male	F	Day 9	13	0.656385
Male	F	Day 9	14	0.345592
Male	F	Day 9	14	0.55043
Male	F	Day 9	14	0.383399
Male	F	Day 9	14	0.261936
Male	F	Day 9	14	0.171085
Male	F	Day 9	15	0
Male	F	Day 9	15	0.128389
Male	F	Day 9	15	0.617695
Male	F	Day 9	15	0.196848
Male	F	Day 9	16	0.3006
Male	F	Day 9	16	0.419108
Male	F	Day 9	16	0.790449
Male	F	Day 9	16	0.342451
Male	F	Day 9	16	0.425962
Male	F	Day 9	17	0.340904
Male	F	Day 9	17	0
Male	F	Day 9	17	0.132261
Male	F	Day 9	17	0
Male	F	Day 9	18	0.0985332
Male	F	Day 9	18	0.107573
Male	F	Day 9	18	0.27055
Male	F	Day 9	18	0.109458
Male	F	Day 9	18	0.300142
Male	F	Day 9	20	0.082432
Male	F	Day 9	20	0
Male	F	Day 9	20	0.0603389
Male	F	Day 9	20	0.459247
Male	F	Day 9	20	0.278545
Male	F	Day 9	21	0
Male	F	Day 9	21	0.20726
Male	F	Day 9	21	0
Male	F	Day 9	21	0.485767
Male	F	Day 9	21	0
Male	F	Day 9	22	0.253186
Male	F	Day 9	22	0
Male	F	Day 9	22	0.0982159
Male	F	Day 9	22	0.688689
Male	F	Day 9	22	0.427137
Male	F	Day 9	23	0.419298
Male	F	Day 9	23	0
Male	F	Day 9	23	0
Male	F	Day 9	23	0.431008
Male	F	Day 9	23	0.358039
Male	F	Day 9	23	0
Male	F	Day 9	24	0.311005
Male	F	Day 9	24	0.362335
Male	F	Day 9	24	0.0935222
Male	F	Day 9	24	0.12928
Male	F	Day 9	24	0.446867
Male	F	Day 9	25	0.260271
Male	F	Day 9	25	0.636626
Male	F	Day 9	25	0.439798
Male	F	Day 9	25	0.352967
Male	F	Day 9	26	0.4507
Male	F	Day 9	26	0.099504
Male	F	Day 9	26	0.411024
Male	F	Day 9	26	0.4399
Male	F	Day 9	26	0.390473
Male	F	Day 9	27	0.116511
Male	F	Day 9	27	0
Male	F	Day 9	27	0
Male	F	Day 9	27	0.155389
Male	F	Day 9	27	0
Male	F	Day 9	28	0.382712
Male	F	Day 9	28	0.358325
Male	F	Day 9	28	0.0627868
Male	F	Day 9	28	0.209033
Male	F	Day 9	28	0.390546
Male	F	Day 9	31	0
Male	F	Day 9	31	0.0863333
Male	F	Day 9	31	0.413066
Male	F	Day 9	31	0.41467
Male	F	Day 9	31	0.456443
Male	F	Day 9	32	0.536589
Male	F	Day 9	32	0.169575
Male	F	Day 9	32	0.3572
Male	F	Day 9	32	0.404813
Male	F	Day 9	32	0.433538
Male	F	Day 9	33	0.272426
Male	F	Day 9	33	0.4094
Male	F	Day 9	33	0.609614
Male	F	Day 9	33	0.476072
Male	F	Day 9	33	0.359028
Male	F	Day 9	34	0.325383
Male	F	Day 9	34	0.432859
Male	F	Day 9	34	0.371846
Male	F	Day 9	34	0.360792
Male	F	Day 9	34	0.47764
Male	F	Day 9	35	0.441337
Male	F	Day 9	35	0.204394
Male	F	Day 9	35	0.650636
Male	F	Day 9	35	0.235727
Male	F	Day 9	35	0.369931
Male	F	Day 9	36	0.192004
Male	F	Day 9	36	0.191868
Male	F	Day 9	36	0.316816
Male	F	Day 9	37	0.151526
Male	F	Day 9	37	0.649588
Male	F	Day 9	37	0
Male	F	Day 9	37	0.125923
Male	F	Day 9	38	0
Male	F	Day 9	38	0.524481
Male	F	Day 9	38	0.308622
Male	F	Day 9	38	0.33172
Male	F	Day 9	38	0
Male	F	Day 9	39	0.129897
Male	F	Day 9	39	0.083722
Male	F	Day 9	39	0.0554132
Male	F	Day 9	39	0.229437
Male	F	Day 9	39	0
Male	F	Day 9	40	0.110998
Male	F	Day 9	40	0.530877
Male	F	Day 9	40	0
Male	F	Day 9	40	0.418957
Male	F	Day 9	41	0.322202
Male	F	Day 9	41	0.436596
[truncated: 541 more rows]
